# Supplementary material for: Partial asynchrony of coniferous forest carbon sources and sinks at the intra-annual time scale
Source: Nat Commun. 2024 Aug 5;15:6169. doi: 10.1038/s41467-024-49494-5 (PMC11300610; doi:10.1038/s41467-024-49494-5)
Supplement: Supplementary file 4 — Supplementary Data 1 [file 41467_2024_49494_MOESM4_ESM.xlsx]

## Sheet: Wood formation sites
ID	Biome	Bioclimatic group	Latitude (ºN)	Longitude (º, -W, +E)	Elevation (m)	Study years
5T1	T	4	46.45	12.13	2085	2001-2005
5T2	T	4	46.46	12.13	2156	2002-2005
5T3	T	4	46.45	12.13	2085	2004-2005
ABR	T	4	48.35	7.06	430	2007-2009
AMA	T	2	48.75	6.31	270	2006-2013
AMN	T	2	48.73	6.31	270	2006-2007
ARV	B	3	48.43	-71.15	80	1999-2000
BER	B	3	48.85	-70.33	611	2002-2014
BLJ	T	4	50.73	15.65	1270	2013-2014
BLS	T	4	50.73	15.65	1270	2013-2014
BOR	T	2	46.73	12.31	1150	2015
DAN	B	3	50.68	-72.18	487	2002-2014
DRY	T	2	47.23	10.83	750	2010-2011
GRA	T	2	48.46	4.13	650	2007-2008
GRD	T	2	48.48	7.15	643	2007-2009
GUA	M	1	38.01	-0.65	15	2005
HSM	T	3	37.03	104.47	2456	2013-2014
HYY	B	4	61.88	24.3	181	2008
IN1	B	4	33.67	74.72	2350	2014-2015
IN2	B	4	33.66	74.7	2650	2014-2015
IN3	B	4	33.66	74.69	2950	2014-2015
JAN	M	1	39.31	-1.25	850	2004
JAR	M	1	39.25	-1.25	571	2005
KIV	B	3	66.2	26.38	140	2009
L23	B	3	49.97	-72.5	380	1998-2000
L24	B	3	49.97	-72.5	430	1998-2001
LAV	T	2	46.21	11.3	1776	2010
LH1	T	4	50.7	15.65	1310	2010-2012
LH2	T	3	50.71	50.67	1450	2010-2012
MAI	M	1	38.51	-0.51	845	2004-2005
MEN	T	4	46.26	14.8	1200	2009-2012
MIR	B	3	53.78	-72.86	384	2012-2014
MIS	B	3	49.71	-71.93	342	2002-2014
MOF	B	4	47.32	-71.15	800	2018
MYH	M	2	41.78	-1.81	1600	2011-2013
MYL	M	2	41.78	-1.81	1600	2011-2012
N08	T	4	46.38	7.75	804	2008-2010
N13d	T	4	46.38	7.75	1361	2007-2013
N13w	T	4	46.38	7.75	1321	2013
N16	T	4	46.38	7.75	1634	2007-2010
N19	T	4	46.38	7.76	1961	2007-2010
N22	T	3	46.36	7.76	2184	2007-2010
O1	T	2	49.91	11.58	355	2013
PAN	T	2	46	14.67	400	2009-2012
PEN	M	1	41.65	-0.97	340	2006-2010
PES	T	2	41.86	14.5	1380	2015
PKKH	B	4	47.2	11.45	2180	2007
PKTB	B	4	47.2	11.45	1950	2007
PKTR	B	4	47.2	11.45	2110	2007
POL	T	2	39.9	16.2	2053	2003-2004
RAJ	T	2	49.43	16.68	620	2009-2011
RUO	B	2	60.2	25	60	2008-2010
S16	T	4	46.4	7.75	1670	2007-2013
S19	T	4	46.4	7.75	1928	2007-2013
S22	T	3	46.4	7.73	2104	2007-2013
SAV	T	2	45.56	11.03	677	2010
SDL	T	3	38.45	99.93	3550	2013-2014
SER	M	1	38.76	16.51	1008	2015
SHM	T	3	36.98	-115.35	2320	2015-2016
SIM	B	3	48.21	-71.25	338	2005-2014
SIM2	B	3	48.2	-71.23	350	2010-2011
SISE	T	4	50.75	15.65	1375	2014-2015
SISW	T	3	50.76	50.63	1360	2014-2015
SOB	T	2	49.48	16.36	404	2013-2014
SSM	T	2	38.88	-114.33	2810	2013-2014
SSW	T	2	38.9	-114.13	3355	2013-2014
SUS	T	2	45.05	6.67	2030	2003-2004
SVT	T	2	46.43	12.21	1000	2003
SYG	T	4	29.65	94.7	3850	2007-2009
T1	M	2	36.56	29.59	1665	2013
T2	M	2	36.56	29.59	1960	2013
T4	M	2	36.56	29.59	1055	2013
TCH	M	1	40.36	-8.82	10	2010-2014
TDR	M	1	41.43	23.42	1780	2012-2014
THF	B	4	43.06	-70.57	23.3	2015
TOR	M	1	40.2	-0.95	1600	2005
TRH	B	3	64.18	100.11	589	2013
VAR	B	3	67.5	29.38	390	2009
VIL	M	1	40.51	0.65	1690	2005
VRN	M	1	41.45	23.25	1850	2012-2014
WAL	T	4	48.36	7.08	370	2007-2009

## Sheet: Non-structural carbohydrates si
ID	Latitude (ºN)	Longitude (º, -W, +E)	Country	Reference
L1	43.45	10.43	Italy	Puri E. Hoch G. and C. Körner. 2015. Defoliation reduces growth but not carbon reserves in Mediterranean Pinus pinaster trees. Trees 29(4) 1187-1196.
L1	43.44	10.44	Italy	Puri E. Hoch G. and C. Körner. 2015. Defoliation reduces growth but not carbon reserves in Mediterranean Pinus pinaster trees. Trees 29(4) 1187-1196.
L2	61.52	21.57	Finland	Schiestl-Aalto, P., Ryhti, K., Mäkelä, A., Peltoniemi, M., Bäck, J., & Kulmala, L. (2019). Analysis of the NSC storage dynamics in tree organs reveals the allocation to belowground symbionts in the framework of whole tree carbon balance. Frontiers in Forests and Global Change, 2, 17.
L3	31.2	35.2	Israel	Klein, T., Hoch, G., Yakir, D., & Körner, C. (2014). Drought stress, growth and nonstructural carbohydrate dynamics of pine trees in a semi-arid forest. Tree physiology, 34(9), 981-992.
L4	31.2	35.2	Israel	Atzmon N.Schiller G. and Y. Riov. 2002. Survey of seasonal carbohydrate level fluctuations as a basis to understand development and growth of forest trees in Israel. KKL-JNF Report #90-3-085-02.
L5	47.24	-71.22	Canada	Deslauriers, A., Caron, L., & Rossi, S. (2015). Carbon allocation during defoliation: testing a defense-growth trade-off in balsam fir. Frontiers in plant science, 6, 338.
L5	48.71	-65.59	Canada	Deslauriers, A., Caron, L., & Rossi, S. (2015). Carbon allocation during defoliation: testing a defense-growth trade-off in balsam fir. Frontiers in plant science, 6, 338.
L5	47.24	-71.22	Canada	Deslauriers, A., Caron, L., & Rossi, S. (2015). Carbon allocation during defoliation: testing a defense-growth trade-off in balsam fir. Frontiers in plant science, 6, 338.
L6	43.47	-110.57	USA	Bansal, S., & Germino, M. J. (2009). Temporal variation of nonstructural carbohydrates in montane conifers: similarities and differences among developmental stages, species and environmental conditions. Tree Physiology, 29(4), 559-568.
L7	47.83	-93.83	USA	Furze, M. E. (2018). Seasonal patterns of nonstructural carbohydrate reserves in four woody boreal species1. The Journal of the Torrey Botanical Society, 145(4), 332-339.
L8	42.45	0.52	Spain	Camarero, J. J., Gazol, A., Sangüesa‐Barreda, G., Oliva, J., & Vicente‐Serrano, S. M. (2015). To die or not to die: early warnings of tree dieback in response to a severe drought. Journal of Ecology, 103(1), 44-57.
L8	40.26	0.58	Spain	Camarero, J. J., Gazol, A., Sangüesa‐Barreda, G., Oliva, J., & Vicente‐Serrano, S. M. (2015). To die or not to die: early warnings of tree dieback in response to a severe drought. Journal of Ecology, 103(1), 44-57.
L8	41.47	0.44	Spain	Camarero, J. J., Gazol, A., Sangüesa‐Barreda, G., Oliva, J., & Vicente‐Serrano, S. M. (2015). To die or not to die: early warnings of tree dieback in response to a severe drought. Journal of Ecology, 103(1), 44-57.
L9	47.11	11.19	Austria	Mayr, S., Schmid, P., & Rosner, S. (2019). Winter embolism and recovery in the conifer shrub Pinus mugo L. Forests, 10(11), 941.
L11	45.13	5.88	France	Wang, Y., Mao, Z., Bakker, M. R., Kim, J. H., Brancheriau, L., Buatois, B., ... & Stokes, A. (2018). Linking conifer root growth and production to soil temperature and carbon supply in temperate forests. Plant and Soil, 426(1), 33-50.
L36	47.62	12.25	Austria	Gruber A. D. Pirkebner C. Florian and W. Oberhuber. 2011a. No evidence for depletion of carbohydrate pools in Scots pine (Pinus sylvestris L.) under drought stress. Plant Biology 14:142–148.
L40	46.22	7.42	Switzerland	Hoch G. M. Popp and C. Körner. 2002. Altitudinal increase of mobile carbon pools in Pinus cembra suggests sink limitation of growth at the Swiss treeline. Oikos 98:361–374.
L43	46.57	7.07	Switzerland	Hoch, G., Richter, A., & Körner, C. (2003). Non‐structural carbon compounds in temperate forest trees. Plant, Cell & Environment, 26(7), 1067-1081.
L65	46.22	7.42	Switzerland	Li, M., Hoch, G., & Körner, C. (2002). Source/sink removal affects mobile carbohydrates in Pinus cembra at the Swiss treeline. Trees, 16(4-5), 331-337.
L68	34.59	-80.23	US	Ludovici, K. H., Allen, H. L., Albaugh, T. J., & Dougherty, P. M. (2002). The influence of nutrient and water availability on carbohydrate storage in loblolly pine. Forest Ecology and Management, 159(3), 261-270.
L115	67.8	29.67	Finland	Susiluoto, S., Hilasvuori, E., & Berninger, F. (2010). Testing the growth limitation hypothesis for subarctic Scots pine. Journal of Ecology, 98(5), 1186-1195.
L123	43.23	-107.67	USA	Woodruff, D. R., & Meinzer, F. C. (2011). Water stress, shoot growth and storage of non‐structural carbohydrates along a tree height gradient in a tall conifer. Plant, Cell & Environment, 34(11), 1920-1930.
L125	34.72	-78.33	USA	Adams, M. B., Adam, H. L., & Davey, C. B. (1986). Accumulation of starch in roots and foliage of loblolly pine (Pinus taeda L.): effects of season, site and fertilization. Tree physiology, 2(1-2-3), 35-46.
L127	45.82	-121.9	USA	Billow, C., Matson, P., & Yoder, B. (1994). Seasonal biochemical changes in coniferous forest canopies and their response to fertilization. Tree Physiology, 14(6), 563-574.
L127	35.23	-107.61	USA	Billow, C., Matson, P., & Yoder, B. (1994). Seasonal biochemical changes in coniferous forest canopies and their response to fertilization. Tree Physiology, 14(6), 563-574.
L128	33.33	-81.72	USA	Birk, E. M., & Matson, P. A. (1986). Site fertility affects seasonal carbon reserves in loblolly pine. Tree Physiology, 2(1-2-3), 17-27.
L142	31	-92.62	USA	Sayer, M. A. S., & Haywood, J. D. (2006). Fine root production and carbohydrate concentrations of mature longleaf pine (Pinus palustris P. Mill.) as affected by season of prescribed fire and drought. Trees, 20(2), 165.
L145	46.7	-92.53	USA	Tjoelker, M. G., Oleksyn, J., Reich, P. B., & Żytkowiak, R. (2008). Coupling of respiration, nitrogen, and sugars underlies convergent temperature acclimation in Pinus banksiana across wide‐ranging sites and populations. Global Change Biology, 14(4), 782-797.
L147	44.51	-123.55	USA	Webb, W. L., & Kilpatrick, K. J. (1993). Starch content in Douglas-fir: diurnal and seasonal dynamics. Forest science, 39(2), 359-367.
L148	44.36	-73.9	USA	Amundson, R. G., Hadley, J. L., Fincher, J. F., Fellows, S., & Alscher, R. G. (1992). Comparisons of seasonal changes in photosynthetic capacity, pigments, and carbohydrates of healthy sapling and mature red spruce and of declining and healthy red spruce. Canadian Journal of Forest Research, 22(11), 1605-1616.
L148	44.38	-73.07	USA	Amundson, R. G., Hadley, J. L., Fincher, J. F., Fellows, S., & Alscher, R. G. (1992). Comparisons of seasonal changes in photosynthetic capacity, pigments, and carbohydrates of healthy sapling and mature red spruce and of declining and healthy red spruce. Canadian Journal of Forest Research, 22(11), 1605-1616.
L152	47.62	12.25	Austria	Oberhuber, W., Swidrak, I., Pirkebner, D., & Gruber, A. (2011). Temporal dynamics of nonstructural carbohydrates and xylem growth in Pinus sylvestris exposed to drought. Canadian Journal of Forest Research, 41(8), 1590-1597.
L162	60.85	16.48	Sweden	Ericsson, A., Larsson, S., & Tenow, O. (1980). Effects of early and late season defoliation on growth and carbohydrate dynamics in Scots pine. Journal of applied Ecology, 747-769.
L163	60.85	16.48	Sweden	Ericsson, A., Hellqvist, C., Langstrom, B., Larsson, S., & Tenow, O. (1985). Effects on growth of simulated and induced shoot pruning by Tomicus piniperda as related to carbohydrate and nitrogen dynamics in Scots pine. Journal of Applied Ecology, 105-124.
L167	46.55	7.6	Switzerland	Schädel, C., Blöchl, A., Richter, A., & Hoch, G. (2009). Short-term dynamics of nonstructural carbohydrates and hemicelluloses in young branches of temperate forest trees during bud break. Tree Physiology, 29(7), 901-911.
L170	61.11	-145.25	USA	Sveinbjörnsson, B., Smith, M., Traustason, T., Ruess, R. W., & Sullivan, P. F. (2010). Variation in carbohydrate source–sink relations of forest and treeline white spruce in southern, interior and northern Alaska. Oecologia, 163(4), 833-843.
L170	65.31	-147.19	USA	Sveinbjörnsson, B., Smith, M., Traustason, T., Ruess, R. W., & Sullivan, P. F. (2010). Variation in carbohydrate source–sink relations of forest and treeline white spruce in southern, interior and northern Alaska. Oecologia, 163(4), 833-843.
L170	68.15	-152.22	USA	Sveinbjörnsson, B., Smith, M., Traustason, T., Ruess, R. W., & Sullivan, P. F. (2010). Variation in carbohydrate source–sink relations of forest and treeline white spruce in southern, interior and northern Alaska. Oecologia, 163(4), 833-843.
L175	45.06	-124.01	USA	Matson, P., Johnson, L., Billow, C., Miller, J., & Pu, R. (1994). Seasonal patterns and remote spectral estimation of canopy chemistry across the Oregon transect. Ecological Applications, 4(2), 280-298.
L175	44.58	-123.37	USA	Matson, P., Johnson, L., Billow, C., Miller, J., & Pu, R. (1994). Seasonal patterns and remote spectral estimation of canopy chemistry across the Oregon transect. Ecological Applications, 4(2), 280-298.
L175	44.7	-122.84	USA	Matson, P., Johnson, L., Billow, C., Miller, J., & Pu, R. (1994). Seasonal patterns and remote spectral estimation of canopy chemistry across the Oregon transect. Ecological Applications, 4(2), 280-298.
L175	44.4	-121.85	USA	Matson, P., Johnson, L., Billow, C., Miller, J., & Pu, R. (1994). Seasonal patterns and remote spectral estimation of canopy chemistry across the Oregon transect. Ecological Applications, 4(2), 280-298.
L175	44.58	-121.18	USA	Matson, P., Johnson, L., Billow, C., Miller, J., & Pu, R. (1994). Seasonal patterns and remote spectral estimation of canopy chemistry across the Oregon transect. Ecological Applications, 4(2), 280-298.
L175	44.64	-121.1	USA	Matson, P., Johnson, L., Billow, C., Miller, J., & Pu, R. (1994). Seasonal patterns and remote spectral estimation of canopy chemistry across the Oregon transect. Ecological Applications, 4(2), 280-298.
L180	47.21	11.47	Austria	Gruber, A., Pirkebner, D., Oberhuber, W., & Wieser, G. (2011). Spatial and seasonal variations in mobile carbohydrates in Pinus cembra in the timberline ecotone of the Central Austrian Alps. European journal of forest research, 130(2), 173-179.
L189	31.02	-92.65	USA	Sayer, M. A. S., & Haywood, J. D. (2006). Fine root production and carbohydrate concentrations of mature longleaf pine (Pinus palustris P. Mill.) as affected by season of prescribed fire and drought. Trees, 20(2), 165.
L190	40.06	-105.62	USA	Hu, J. I. A., Moore, D. J., & Monson, R. K. (2010). Weather and climate controls over the seasonal carbon isotope dynamics of sugars from subalpine forest trees. Plant, Cell & Environment, 33(1), 35-47.
L192	64.12	19.45	Sweden	Stockfors, J., & Linder, S. (1998). The effect of nutrition on the seasonal course of needle respiration in Norway spruce stands. Trees, 12(3), 130-138.
L198	48.14	11.58	Germany	Fischer, C., & Höll, W. (1991). Food reserves of Scots pine (Pinus sylvestris L.). Trees, 5(4), 187-195.
L202	46.16	7.61	Switzerland	Li, M. H., Hoch, G., & Körner, C. (2001). Spatial variability of mobile carbohydrates within Pinus cembra trees at the alpine treeline. Phyton, 41(2), 203-213.
L215	59.69	17.17	Sweden	Ericsson, A. (1979). Effects of fertilization and irrigation on the seasonal changes of carbohydrate reserves in different age‐classes of needle on 20‐year‐old Scots pine trees (Pinus silvestris). Physiologia Plantarum, 45(2), 270-280.
L227	29.67	-82.16	USA	Gholz, H. L., & Cropper Jr, W. P. (1991). Carbohydrate dynamics in mature Pinus elliottii var. elliottii trees. Canadian Journal of Forest Research, 21(12), 1742-1747.
L229	46.93	6.72	Switzerland	Hoch, G. (2008). The carbon supply of Picea abies trees at a Swiss montane permafrost site. Plant ecology & diversity, 1(1), 13-20.
L230	68.35	18.74	Sweden	Hoch, G., & Körner, C. (2003). The carbon charging of pines at the climatic treeline: a global comparison. Oecologia, 135(1), 10-21.
L230	46.22	7.42	Switzerland	Hoch, G., & Körner, C. (2003). The carbon charging of pines at the climatic treeline: a global comparison. Oecologia, 135(1), 10-21.
L235	47.51	8.35	Switzerland	Jäggi, M., Saurer, M., Fuhrer, J., & Siegwolf, R. (2002). The relationship between the stable carbon isotope composition of needle bulk material, starch, and tree rings in Picea abies. Oecologia, 131(3), 325-332.
L270	62.6	29.72	Finland	Repo, T., Roitto, M., & Sutinen, S. (2011). Does the removal of snowpack and the consequent changes in soil frost affect the physiology of Norway spruce needles?. Environmental and experimental botany, 72(3), 387-396.
L275	36.02	-78.98	USA	Rogers, A., & Ellsworth, D. S. (2002). Photosynthetic acclimation of Pinus taeda (loblolly pine) to long‐term growth in elevated pCO2 (FACE). Plant, Cell & Environment, 25(7), 851-858.
L282	61.93	34.32	Russia	Kaipiainen, L. K., & Sofronova, G. I. (2003). The role of the transport system in the control of the source–sink relations in Pinus sylvestris. Russian Journal of Plant Physiology, 50(1), 125-132.
L286	39.59	-76.36	USA	Richardson, A. D., Carbone, M. S., Keenan, T. F., Czimczik, C. I., Hollinger, D. Y., Murakami, P., ... & Xu, X. (2013). Seasonal dynamics and age of stemwood nonstructural carbohydrates in temperate forest trees. New Phytologist, 197(3), 850-861.
L286	44.06	-71.3	USA	Richardson, A. D., Carbone, M. S., Keenan, T. F., Czimczik, C. I., Hollinger, D. Y., Murakami, P., ... & Xu, X. (2013). Seasonal dynamics and age of stemwood nonstructural carbohydrates in temperate forest trees. New Phytologist, 197(3), 850-861.
L286	42.53	-72.19	USA	Richardson, A. D., Carbone, M. S., Keenan, T. F., Czimczik, C. I., Hollinger, D. Y., Murakami, P., ... & Xu, X. (2013). Seasonal dynamics and age of stemwood nonstructural carbohydrates in temperate forest trees. New Phytologist, 197(3), 850-861.

## Sheet: FluxNet sites
ID	Site Name	Latitude (ºN)	Longitude (º, -W, +E)	Elevation (m)
CA-Man	Manitoba - Northern Old Black Spruce (former BOREAS Northern Study Area)	55.8796	-98.4808	259
CA-NS1	UCI-1850 burn site	55.8792	-98.4839	260
CA-NS2	UCI-1930 burn site	55.9058	-98.5247	260
CA-NS3	UCI-1964 burn site	55.9117	-98.3822	260
CA-NS4	UCI-1964 burn site wet	55.9144	-98.3806	260
CA-NS5	UCI-1981 burn site	55.8631	-98.485	260
CA-Obs	Saskatchewan - Western Boreal, Mature Black Spruce	53.9872	-105.118	628.94
CA-Qfo	Quebec - Eastern Boreal, Mature Black Spruce	49.6925	-74.3421	382
CA-SF1	Saskatchewan - Western Boreal, forest burned in 1977	54.485	-105.818	536
CA-TP3	Ontario - Turkey Point 1974 Plantation White Pine	42.7068	-80.3483	184
CA-TP4	Ontario - Turkey Point 1939 Plantation White Pine	42.7102	-80.3574	184
CH-Dav	Davos	46.8153	9.8559	1639
CZ-BK1	Bily Kriz forest	49.5021	18.5369	875
DE-Obe	Oberbärenburg	50.7867	13.7213	734
DE-Tha	Tharandt	50.9626	13.5651	385
FI-Hyy	Hyytiala	61.8474	24.2948	181
FI-Let	Lettosuo	60.6418	23.9595	111
FI-Sod	Sodankyla	67.3624	26.6386	180
FR-LBr	Le Bray	44.7171	-0.7693	61
IT-La2	Lavarone2	45.9542	11.2853	1350
IT-Lav	Lavarone	45.9562	11.2813	1353
IT-Ren	Renon	46.5869	11.4337	1730
IT-SR2	San Rossore 2	43.732	10.2909	4
IT-SRo	San Rossore	43.7279	10.2844	6
NL-Loo	Loobos	52.1666	5.7436	25
RU-Fyo	Fyodorovskoye	56.4615	32.9221	265
US-Blo	Blodgett Forest	38.8953	-120.633	1315
US-GBT	GLEES Brooklyn Tower	41.3658	-106.24	3191
US-GLE	GLEES	41.3665	-106.24	3197
US-Me2	Metolius mature ponderosa pine	44.4523	-121.557	1253
US-Me3	Metolius-second young aged pine	44.3154	-121.608	1005
US-Me4	Metolius-old aged ponderosa pine	44.4992	-121.622	922
US-Me5	Metolius-first young aged pine	44.4372	-121.567	1188
US-Me6	Metolius Young Pine Burn	44.3233	-121.608	998
US-NR1	Niwot Ridge Forest (LTER NWT1)	40.0329	-105.546	3050
US-Prr	Poker Flat Research Range Black Spruce Forest	65.1237	-147.488	210
US-Wi2	Intermediate red pine (IRP)	46.6869	-91.1528	395
US-Wi4	Mature red pine (MRP)	46.7393	-91.1663	352
US-Wi5	Mixed young jack pine (MYJP)	46.6531	-91.0858	353
