# Supplementary material for: Partial asynchrony of coniferous forest carbon sources and sinks at the intra-annual time scale
Source: Nat Commun. 2024 Aug 5;15:6169. doi: 10.1038/s41467-024-49494-5 (PMC11300610; doi:10.1038/s41467-024-49494-5)
Supplement: Supplementary file 5 — Supplementary Data 2 [file 41467_2024_49494_MOESM5_ESM.xlsx]

## Sheet: Sheet1
C fluxes - Wood formation phases	Biome	Percentile value	Curve position	Delta
NEE - Cambial activity	Boreal	10	Ascending	-15.4
NEE - Cambial activity	Boreal	25	Ascending	-15.53
NEE - Cambial activity	Boreal	50	Ascending	-15.57
NEE - Cambial activity	Boreal	75	Ascending	-16.56
NEE - Cambial activity	Boreal	90	Ascending	-15.29
NEE - Cambial activity	Boreal	10	Descending	16.33
NEE - Cambial activity	Boreal	25	Descending	6.8
NEE - Cambial activity	Boreal	50	Descending	-2.89
NEE - Cambial activity	Boreal	75	Descending	-11.19
NEE - Cambial activity	Boreal	90	Descending	-15.64
NEE - Cambial activity	Boreal	100	Peak	-14.54
NEE - Cambial activity	Temperate	10	Ascending	-29.96
NEE - Cambial activity	Temperate	25	Ascending	-24.93
NEE - Cambial activity	Temperate	50	Ascending	-19.44
NEE - Cambial activity	Temperate	75	Ascending	-14.12
NEE - Cambial activity	Temperate	90	Ascending	-10.34
NEE - Cambial activity	Temperate	10	Descending	81.82
NEE - Cambial activity	Temperate	25	Descending	52.04
NEE - Cambial activity	Temperate	50	Descending	23.24
NEE - Cambial activity	Temperate	75	Descending	11.72
NEE - Cambial activity	Temperate	90	Descending	5.19
NEE - Cambial activity	Temperate	100	Peak	-3.42
NEE - Cambial activity	Mediterranenan	10	Ascending	-37.03
NEE - Cambial activity	Mediterranenan	25	Ascending	-31.03
NEE - Cambial activity	Mediterranenan	50	Ascending	-9.53
NEE - Cambial activity	Mediterranenan	75	Ascending	0.65
NEE - Cambial activity	Mediterranenan	90	Ascending	33.06
NEE - Cambial activity	Mediterranenan	10	Descending	80.37
NEE - Cambial activity	Mediterranenan	25	Descending	70.37
NEE - Cambial activity	Mediterranenan	50	Descending	65.36
NEE - Cambial activity	Mediterranenan	75	Descending	39.22
NEE - Cambial activity	Mediterranenan	90	Descending	42.1
NEE - Cambial activity	Mediterranenan	100	Peak	40.24
NEE - Cell enlargement	Boreal	10	Ascending	-32.36
NEE - Cell enlargement	Boreal	25	Ascending	-30.42
NEE - Cell enlargement	Boreal	50	Ascending	-28.26
NEE - Cell enlargement	Boreal	75	Ascending	-26.02
NEE - Cell enlargement	Boreal	90	Ascending	-24.39
NEE - Cell enlargement	Boreal	10	Descending	2.42
NEE - Cell enlargement	Boreal	25	Descending	-1.84
NEE - Cell enlargement	Boreal	50	Descending	-6.38
NEE - Cell enlargement	Boreal	75	Descending	-11.05
NEE - Cell enlargement	Boreal	90	Descending	-22.51
NEE - Cell enlargement	Boreal	100	Peak	-20.94
NEE - Cell enlargement	Temperate	10	Ascending	-47.4
NEE - Cell enlargement	Temperate	25	Ascending	-44.89
NEE - Cell enlargement	Temperate	50	Ascending	-41.36
NEE - Cell enlargement	Temperate	75	Ascending	-36.98
NEE - Cell enlargement	Temperate	90	Ascending	-33.21
NEE - Cell enlargement	Temperate	10	Descending	50.69
NEE - Cell enlargement	Temperate	25	Descending	36.85
NEE - Cell enlargement	Temperate	50	Descending	23.06
NEE - Cell enlargement	Temperate	75	Descending	1.14
NEE - Cell enlargement	Temperate	90	Descending	-11.02
NEE - Cell enlargement	Temperate	100	Peak	-24.59
NEE - Cell enlargement	Mediterranenan	10	Ascending	-19.99
NEE - Cell enlargement	Mediterranenan	25	Ascending	-28.09
NEE - Cell enlargement	Mediterranenan	50	Ascending	-44.08
NEE - Cell enlargement	Mediterranenan	75	Ascending	-30.97
NEE - Cell enlargement	Mediterranenan	90	Ascending	-21.42
NEE - Cell enlargement	Mediterranenan	10	Descending	22.97
NEE - Cell enlargement	Mediterranenan	25	Descending	24.74
NEE - Cell enlargement	Mediterranenan	50	Descending	9.2
NEE - Cell enlargement	Mediterranenan	75	Descending	-3
NEE - Cell enlargement	Mediterranenan	90	Descending	-5.45
NEE - Cell enlargement	Mediterranenan	100	Peak	-16.92
NEE - Cell wall thickening and lignification	Boreal	10	Ascending	-42.66
NEE - Cell wall thickening and lignification	Boreal	25	Ascending	-45.14
NEE - Cell wall thickening and lignification	Boreal	50	Ascending	-47.45
NEE - Cell wall thickening and lignification	Boreal	75	Ascending	-48.99
NEE - Cell wall thickening and lignification	Boreal	90	Ascending	-49.98
NEE - Cell wall thickening and lignification	Boreal	10	Descending	-20.52
NEE - Cell wall thickening and lignification	Boreal	25	Descending	-28.67
NEE - Cell wall thickening and lignification	Boreal	50	Descending	-37.24
NEE - Cell wall thickening and lignification	Boreal	75	Descending	-44.36
NEE - Cell wall thickening and lignification	Boreal	90	Descending	-47.75
NEE - Cell wall thickening and lignification	Boreal	100	Peak	-50.21
NEE - Cell wall thickening and lignification	Temperate	10	Ascending	-74.82
NEE - Cell wall thickening and lignification	Temperate	25	Ascending	-73.86
NEE - Cell wall thickening and lignification	Temperate	50	Ascending	-72.18
NEE - Cell wall thickening and lignification	Temperate	75	Ascending	-59.68
NEE - Cell wall thickening and lignification	Temperate	90	Ascending	-57.48
NEE - Cell wall thickening and lignification	Temperate	10	Descending	42.22
NEE - Cell wall thickening and lignification	Temperate	25	Descending	17.91
NEE - Cell wall thickening and lignification	Temperate	50	Descending	-4.68
NEE - Cell wall thickening and lignification	Temperate	75	Descending	-32.27
NEE - Cell wall thickening and lignification	Temperate	90	Descending	-51.67
NEE - Cell wall thickening and lignification	Temperate	100	Peak	-44.71
NEE - Cell wall thickening and lignification	Mediterranenan	10	Ascending	-68.98
NEE - Cell wall thickening and lignification	Mediterranenan	25	Ascending	-72.2
NEE - Cell wall thickening and lignification	Mediterranenan	50	Ascending	-84.01
NEE - Cell wall thickening and lignification	Mediterranenan	75	Ascending	-61.16
NEE - Cell wall thickening and lignification	Mediterranenan	90	Ascending	-57.34
NEE - Cell wall thickening and lignification	Mediterranenan	10	Descending	-11.75
NEE - Cell wall thickening and lignification	Mediterranenan	25	Descending	-11.31
NEE - Cell wall thickening and lignification	Mediterranenan	50	Descending	-18.87
NEE - Cell wall thickening and lignification	Mediterranenan	75	Descending	-38.47
NEE - Cell wall thickening and lignification	Mediterranenan	90	Descending	-30.2
NEE - Cell wall thickening and lignification	Mediterranenan	100	Peak	-35.37
GPP - Cambial activity	Boreal	10	Ascending	-47.79
GPP - Cambial activity	Boreal	25	Ascending	-29.27
GPP - Cambial activity	Boreal	50	Ascending	-10.6
GPP - Cambial activity	Boreal	75	Ascending	3.65
GPP - Cambial activity	Boreal	90	Ascending	14.98
GPP - Cambial activity	Boreal	10	Descending	70.34
GPP - Cambial activity	Boreal	25	Descending	63.68
GPP - Cambial activity	Boreal	50	Descending	54.75
GPP - Cambial activity	Boreal	75	Descending	45.15
GPP - Cambial activity	Boreal	90	Descending	37.39
GPP - Cambial activity	Boreal	100	Peak	29.15
GPP - Cambial activity	Temperate	10	Ascending	-46.81
GPP - Cambial activity	Temperate	25	Ascending	-35.59
GPP - Cambial activity	Temperate	50	Ascending	-16.67
GPP - Cambial activity	Temperate	75	Ascending	0.76
GPP - Cambial activity	Temperate	90	Ascending	16.12
GPP - Cambial activity	Temperate	10	Descending	87.3
GPP - Cambial activity	Temperate	25	Descending	80.76
GPP - Cambial activity	Temperate	50	Descending	65.86
GPP - Cambial activity	Temperate	75	Descending	59.75
GPP - Cambial activity	Temperate	90	Descending	52.2
GPP - Cambial activity	Temperate	100	Peak	35.98
GPP - Cambial activity	Mediterranenan	10	Ascending	-13.87
GPP - Cambial activity	Mediterranenan	25	Ascending	-4.5
GPP - Cambial activity	Mediterranenan	50	Ascending	15.92
GPP - Cambial activity	Mediterranenan	75	Ascending	39.09
GPP - Cambial activity	Mediterranenan	90	Ascending	39.19
GPP - Cambial activity	Mediterranenan	10	Descending	97.95
GPP - Cambial activity	Mediterranenan	25	Descending	74.95
GPP - Cambial activity	Mediterranenan	50	Descending	59.94
GPP - Cambial activity	Mediterranenan	75	Descending	58.19
GPP - Cambial activity	Mediterranenan	90	Descending	58.12
GPP - Cambial activity	Mediterranenan	100	Peak	60.88
GPP - Cell enlargement	Boreal	10	Ascending	-64.75
GPP - Cell enlargement	Boreal	25	Ascending	-44.16
GPP - Cell enlargement	Boreal	50	Ascending	-23.29
GPP - Cell enlargement	Boreal	75	Ascending	-5.81
GPP - Cell enlargement	Boreal	90	Ascending	5.88
GPP - Cell enlargement	Boreal	10	Descending	65.43
GPP - Cell enlargement	Boreal	25	Descending	55.04
GPP - Cell enlargement	Boreal	50	Descending	51.26
GPP - Cell enlargement	Boreal	75	Descending	45.29
GPP - Cell enlargement	Boreal	90	Descending	30.52
GPP - Cell enlargement	Boreal	100	Peak	22.75
GPP - Cell enlargement	Temperate	10	Ascending	-64.25
GPP - Cell enlargement	Temperate	25	Ascending	-55.55
GPP - Cell enlargement	Temperate	50	Ascending	-38.59
GPP - Cell enlargement	Temperate	75	Ascending	-22.1
GPP - Cell enlargement	Temperate	90	Ascending	-6.75
GPP - Cell enlargement	Temperate	10	Descending	56.17
GPP - Cell enlargement	Temperate	25	Descending	65.57
GPP - Cell enlargement	Temperate	50	Descending	65.68
GPP - Cell enlargement	Temperate	75	Descending	49.17
GPP - Cell enlargement	Temperate	90	Descending	35.99
GPP - Cell enlargement	Temperate	100	Peak	14.81
GPP - Cell enlargement	Mediterranenan	10	Ascending	-37.1
GPP - Cell enlargement	Mediterranenan	25	Ascending	-41.96
GPP - Cell enlargement	Mediterranenan	50	Ascending	-36.52
GPP - Cell enlargement	Mediterranenan	75	Ascending	-25.54
GPP - Cell enlargement	Mediterranenan	90	Ascending	-15.13
GPP - Cell enlargement	Mediterranenan	10	Descending	53.76
GPP - Cell enlargement	Mediterranenan	25	Descending	59.36
GPP - Cell enlargement	Mediterranenan	50	Descending	39.61
GPP - Cell enlargement	Mediterranenan	75	Descending	39.47
GPP - Cell enlargement	Mediterranenan	90	Descending	38
GPP - Cell enlargement	Mediterranenan	100	Peak	3.72
GPP - Cell wall thickening and lignification	Boreal	10	Ascending	-75.05
GPP - Cell wall thickening and lignification	Boreal	25	Ascending	-58.88
GPP - Cell wall thickening and lignification	Boreal	50	Ascending	-42.48
GPP - Cell wall thickening and lignification	Boreal	75	Ascending	-28.78
GPP - Cell wall thickening and lignification	Boreal	90	Ascending	-19.71
GPP - Cell wall thickening and lignification	Boreal	10	Descending	33.49
GPP - Cell wall thickening and lignification	Boreal	25	Descending	28.21
GPP - Cell wall thickening and lignification	Boreal	50	Descending	20.4
GPP - Cell wall thickening and lignification	Boreal	75	Descending	11.98
GPP - Cell wall thickening and lignification	Boreal	90	Descending	5.28
GPP - Cell wall thickening and lignification	Boreal	100	Peak	-6.52
GPP - Cell wall thickening and lignification	Temperate	10	Ascending	-91.67
GPP - Cell wall thickening and lignification	Temperate	25	Ascending	-84.52
GPP - Cell wall thickening and lignification	Temperate	50	Ascending	-69.41
GPP - Cell wall thickening and lignification	Temperate	75	Ascending	-44.8
GPP - Cell wall thickening and lignification	Temperate	90	Ascending	-31.02
GPP - Cell wall thickening and lignification	Temperate	10	Descending	47.7
GPP - Cell wall thickening and lignification	Temperate	25	Descending	46.63
GPP - Cell wall thickening and lignification	Temperate	50	Descending	37.94
GPP - Cell wall thickening and lignification	Temperate	75	Descending	15.76
GPP - Cell wall thickening and lignification	Temperate	90	Descending	-4.66
GPP - Cell wall thickening and lignification	Temperate	100	Peak	-5.31
GPP - Cell wall thickening and lignification	Mediterranenan	10	Ascending	-86.09
GPP - Cell wall thickening and lignification	Mediterranenan	25	Ascending	-86.07
GPP - Cell wall thickening and lignification	Mediterranenan	50	Ascending	-76.45
GPP - Cell wall thickening and lignification	Mediterranenan	75	Ascending	-55.73
GPP - Cell wall thickening and lignification	Mediterranenan	90	Ascending	-51.05
GPP - Cell wall thickening and lignification	Mediterranenan	10	Descending	19.04
GPP - Cell wall thickening and lignification	Mediterranenan	25	Descending	23.31
GPP - Cell wall thickening and lignification	Mediterranenan	50	Descending	11.54
GPP - Cell wall thickening and lignification	Mediterranenan	75	Descending	4
GPP - Cell wall thickening and lignification	Mediterranenan	90	Descending	-12.47
GPP - Cell wall thickening and lignification	Mediterranenan	100	Peak	-14.73
RECO - Cambial activity	Boreal	10	Ascending	-36.74
RECO - Cambial activity	Boreal	25	Ascending	-16.72
RECO - Cambial activity	Boreal	50	Ascending	2.42
RECO - Cambial activity	Boreal	75	Ascending	16.58
RECO - Cambial activity	Boreal	90	Ascending	27.4
RECO - Cambial activity	Boreal	10	Descending	75.62
RECO - Cambial activity	Boreal	25	Descending	69.71
RECO - Cambial activity	Boreal	50	Descending	62.46
RECO - Cambial activity	Boreal	75	Descending	54.22
RECO - Cambial activity	Boreal	90	Descending	47.54
RECO - Cambial activity	Boreal	100	Peak	40.59
RECO - Cambial activity	Temperate	10	Ascending	-46.2
RECO - Cambial activity	Temperate	25	Ascending	-26.4
RECO - Cambial activity	Temperate	50	Ascending	-1.9
RECO - Cambial activity	Temperate	75	Ascending	20.72
RECO - Cambial activity	Temperate	90	Ascending	33.36
RECO - Cambial activity	Temperate	10	Descending	98.6
RECO - Cambial activity	Temperate	25	Descending	91.79
RECO - Cambial activity	Temperate	50	Descending	77.25
RECO - Cambial activity	Temperate	75	Descending	71.45
RECO - Cambial activity	Temperate	90	Descending	66.65
RECO - Cambial activity	Temperate	100	Peak	52.33
RECO - Cambial activity	Mediterranenan	10	Ascending	-13.24
RECO - Cambial activity	Mediterranenan	25	Ascending	-3.19
RECO - Cambial activity	Mediterranenan	50	Ascending	18.28
RECO - Cambial activity	Mediterranenan	75	Ascending	37.06
RECO - Cambial activity	Mediterranenan	90	Ascending	44.3
RECO - Cambial activity	Mediterranenan	10	Descending	84.62
RECO - Cambial activity	Mediterranenan	25	Descending	91.44
RECO - Cambial activity	Mediterranenan	50	Descending	85.62
RECO - Cambial activity	Mediterranenan	75	Descending	70.54
RECO - Cambial activity	Mediterranenan	90	Descending	67.5
RECO - Cambial activity	Mediterranenan	100	Peak	69.17
RECO - Cell enlargement	Boreal	10	Ascending	-53.7
RECO - Cell enlargement	Boreal	25	Ascending	-31.61
RECO - Cell enlargement	Boreal	50	Ascending	-10.27
RECO - Cell enlargement	Boreal	75	Ascending	7.12
RECO - Cell enlargement	Boreal	90	Ascending	18.3
RECO - Cell enlargement	Boreal	10	Descending	61.71
RECO - Cell enlargement	Boreal	25	Descending	61.07
RECO - Cell enlargement	Boreal	50	Descending	58.97
RECO - Cell enlargement	Boreal	75	Descending	54.36
RECO - Cell enlargement	Boreal	90	Descending	40.67
RECO - Cell enlargement	Boreal	100	Peak	34.19
RECO - Cell enlargement	Temperate	10	Ascending	-63.64
RECO - Cell enlargement	Temperate	25	Ascending	-46.36
RECO - Cell enlargement	Temperate	50	Ascending	-23.82
RECO - Cell enlargement	Temperate	75	Ascending	-2.14
RECO - Cell enlargement	Temperate	90	Ascending	10.49
RECO - Cell enlargement	Temperate	10	Descending	69.47
RECO - Cell enlargement	Temperate	25	Descending	76.6
RECO - Cell enlargement	Temperate	50	Descending	77.07
RECO - Cell enlargement	Temperate	75	Descending	60.87
RECO - Cell enlargement	Temperate	90	Descending	50.44
RECO - Cell enlargement	Temperate	100	Peak	31.16
RECO - Cell enlargement	Mediterranenan	10	Ascending	-36.47
RECO - Cell enlargement	Mediterranenan	25	Ascending	-40.65
RECO - Cell enlargement	Mediterranenan	50	Ascending	-34.16
RECO - Cell enlargement	Mediterranenan	75	Ascending	-17.57
RECO - Cell enlargement	Mediterranenan	90	Ascending	-10.02
RECO - Cell enlargement	Mediterranenan	10	Descending	59.43
RECO - Cell enlargement	Mediterranenan	25	Descending	75.85
RECO - Cell enlargement	Mediterranenan	50	Descending	65.29
RECO - Cell enlargement	Mediterranenan	75	Descending	51.82
RECO - Cell enlargement	Mediterranenan	90	Descending	51.38
RECO - Cell enlargement	Mediterranenan	100	Peak	12.01
RECO - Cell wall thickening and lignification	Boreal	10	Ascending	-64
RECO - Cell wall thickening and lignification	Boreal	25	Ascending	-46.33
RECO - Cell wall thickening and lignification	Boreal	50	Ascending	-29.46
RECO - Cell wall thickening and lignification	Boreal	75	Ascending	-15.85
RECO - Cell wall thickening and lignification	Boreal	90	Ascending	-7.29
RECO - Cell wall thickening and lignification	Boreal	10	Descending	38.77
RECO - Cell wall thickening and lignification	Boreal	25	Descending	34.24
RECO - Cell wall thickening and lignification	Boreal	50	Descending	28.11
RECO - Cell wall thickening and lignification	Boreal	75	Descending	21.05
RECO - Cell wall thickening and lignification	Boreal	90	Descending	15.43
RECO - Cell wall thickening and lignification	Boreal	100	Peak	4.92
RECO - Cell wall thickening and lignification	Temperate	10	Ascending	-91.06
RECO - Cell wall thickening and lignification	Temperate	25	Ascending	-75.33
RECO - Cell wall thickening and lignification	Temperate	50	Ascending	-54.64
RECO - Cell wall thickening and lignification	Temperate	75	Ascending	-24.84
RECO - Cell wall thickening and lignification	Temperate	90	Ascending	-13.78
RECO - Cell wall thickening and lignification	Temperate	10	Descending	61
RECO - Cell wall thickening and lignification	Temperate	25	Descending	57.66
RECO - Cell wall thickening and lignification	Temperate	50	Descending	49.33
RECO - Cell wall thickening and lignification	Temperate	75	Descending	27.46
RECO - Cell wall thickening and lignification	Temperate	90	Descending	9.79
RECO - Cell wall thickening and lignification	Temperate	100	Peak	11.04
RECO - Cell wall thickening and lignification	Mediterranenan	10	Ascending	-85.46
RECO - Cell wall thickening and lignification	Mediterranenan	25	Ascending	-84.76
RECO - Cell wall thickening and lignification	Mediterranenan	50	Ascending	-74.09
RECO - Cell wall thickening and lignification	Mediterranenan	75	Ascending	-47.76
RECO - Cell wall thickening and lignification	Mediterranenan	90	Ascending	-25.94
RECO - Cell wall thickening and lignification	Mediterranenan	10	Descending	24.71
RECO - Cell wall thickening and lignification	Mediterranenan	25	Descending	39.8
RECO - Cell wall thickening and lignification	Mediterranenan	50	Descending	37.22
RECO - Cell wall thickening and lignification	Mediterranenan	75	Descending	16.35
RECO - Cell wall thickening and lignification	Mediterranenan	90	Descending	0.91
RECO - Cell wall thickening and lignification	Mediterranenan	100	Peak	-6.44
